# Supplementary material for: Treatment, Outcome, and Relapse of Spontaneous and Nonspontaneous Cerebrospinal Fluid Leak
Source: Brain Sci. 2022 Mar 2;12(3):340. doi: 10.3390/brainsci12030340 (PMC8945904; doi:10.3390/brainsci12030340)
Supplement: Supplementary file 1 [file brainsci-12-00340-s001.zip]

Archive with 1 entries (1 files):
- brainsci-1582087-supplementary.pdf
